# Supplementary material for: 5-Aminolevulinic Acid Drives Coordinated Astaxanthin and Lipid Accumulation in Green Alga Chromochloris zofingiensis
Source: Foods. 2026 May 17;15(10):1768. doi: 10.3390/foods15101768 (PMC13206523; doi:10.3390/foods15101768)
Supplement: Supplementary file 1 [file foods-15-01768-s001.zip]

Archive with 1 entries (1 files):
- foods-4314770-supplementary.pdf
